# Supplementary material for: All professions can benefit — a mixed-methods study on simulation-based teamwork training for operating room teams
Source: Adv Simul (Lond). 2023 Jul 17;8:18. doi: 10.1186/s41077-023-00257-0 (PMC10351117; doi:10.1186/s41077-023-00257-0)
Supplement: Supplementary file 1 — Additional file 1. Dataset. [file 41077_2023_257_MOESM1_ESM.xlsx]

## Sheet: SE
code	SE before	1	2	3	4	5		SE after	1	2	3	4	5
1		4	3	3	4	3			5	7	6	6	5
2		5	6	5	5	5			6	6	6	5	5
3		6	6	6	5	5			7	7	6	5	5
4		6	6	5	5	5			6	6	6	6	6
5		5	5	5	4	4			5	5	5	4	4
6		4	4	3	4	4			4	4	4	4	4
7		4	6	4	3	4			5	6	5	4	4
8		5	7	4	7	7			7	7	7	7	7
9		5	5	5	4	4			6	6	6	5	5
10		6	6	6	6	6			7	7	7	3	4
11		4	5	5	5	5			7	7	6	6	6
12		6	6	6	6	5			6	6	5	6	6
13		5	6	3	3	3			6	6	6	6	6
14		5	7	6	5	6			6	6	5	5	6
15		2	6	2	3	3			7	7	5	5	5
16		6	7	6	5	5			6	6	6	6	6
17		5	6	5	5	6			6	7	5	6	6
18		3	6	3	4	4			5	5	4	4	5
19		7	7	7	6	7			7	7	7	7	7
A		6	7	5	5	6			6	6	6	6	5
B		6	7	6	7	7			7	7	7	7	7
C		6	5	4	5	5			6	6	6	5	6
D		4	6	5	5	5			5	7	5	5	5
E		5	6	4	4	4			5	7	6	6	6
G		6	7	5	6	5			7	7	6	6	6
H		6	7	6	5	6			6	7	6	6	6
I		5	7	5	2	3			6	7	6	5	6
K		5	7	5	5	6			6	7	6	6	6
L		5	7	5	5	6			6	7	6	5	5
M		6	6	4	6	6			6	7	7	6	6
N		6	7	6	6	6			7	7	7	6	7
2016-02-02-01		4	5	4	4	4			5	6	5	5	5
2016-02-02-02		5	6	4	4	5			6	6	6	6	6
2016-02-02-03		5	6	5	5	5			7	7	6	6	6
2016-02-02-04		5	7	4	5	5			7	7	5	6	6
2016-02-02-05		5	6	5	5	5			3	6	6	4	4
2016-02-02-06		5	6	4	5	5			6	7	6	6	6
2016-02-02-07		4	5	3	5	5			6	6	6	7	6
2016-02-03-08		4	6	5	4	4			5	5	5	4	4
2016-02-03-09		6	5	5	4	4			7	7	7	6	6
2016-02-03-10		5	7	6	5	6			6	7	7		6
2016-02-03-11		4	4	4	4	4
2016-02-03-12		4	4	4	2	4			7	7	6	6	6
2016-02-03-13		5	5	5	5	5			5	5	5	6	6
2016-02-03-14		6	6	6	6	6			6	6	6	7	6
2016-02-04-15		6	6	6	5	5			7	7	6	5	6
2016-02-04-16		5	5	5	4	3			6	6	5	5	5
2016-02-04-17		4	7	4	3	3			5	6	5	3	3
2016-02-04-18		5	7	5	3	3			7	7	7	6	6
2016-02-04-19		4	3	4	5	5			6	7	7	6	6
2016-02-04-20		3	5	6	4	5			5	6	7	6	5
2016-02-04-21		5	5	5	4	4			6	6	5	5	5
161115-A		7	7	7	5	5			7	7	7	6	6
161115-B		2	3	1	2	2			6	6	6	6	6
161115-C		2	3	2	2	3			5	6	6	5	5
161115-D		4	5	4	5	5			5	6	5	6	6
161115-E		4	4	4	4	4			5	5	4	5	5
161115-F		5	6	6	4	4			7	7	7	6	6
161115-G		5	7	6	3	4			7	7	7	4	5
161116-B		6	6	6	5	5			6	6	6	6	6
161116-C		7	7	7	7	7
161116-D		6	6	5	3	3			6	6	6	4	6
161116-E		5	7	5	4	5			7	7	6	6	6
161116-F		6	7	6	6	6			6	7	6	6	6
161117-A		6	7	4	5	6			7	7	6	6	7
161117-B		5	6	5	4	4			5	6	6	5	6
161117-C		6	6	6	5	5			6	6	6	6	5
161117-D		4	6	6	4	4			6	7	6	6	6
161117-E		2	5	2	3	3			5	5	4	5	5
161117-F		6	4	3	4	5			6	6	6	6	5
161117-G									7	7	7	5	7

## Sheet: SIMS
code	SIMS before	1	2	3	4	5	6	7	8	9	10	11	12	13	14	15	16	SIMS after	1	2	3	4	5	6	7	8	9	10	11	12	13	14	15	16
1		7	6	4	1	5	7	2	1	5	4	1	1	2	7	2	1		7	6	1	1	5	7	3	1	6	4	1	1	5	7	3	1
2																			6	6	5	4	6	6	4	3	6	2	2	2	5	5	4	1
3		7	7	1	1	6	7	1	2	6	7	1	1	1	6	4	3		7	7	1	1	7	7	1	1	5	5	1	1	7	7	1	1
4		6	6	2	2	5	6	1	1	6	3	1	1	1	6	2	1		7	4	1	1	6	6	1	1	6	1	1	1	4	6	2	1
5		6	6	4	1	4	6	5	1	5	1	1	1	3	6	5	1		6	6	4	1	3	5	4	1	6	1	1	1	3	5	4	1
6		7	4	4	1	4	6	2	1	7	1	1	4	4	4	4	2		7	4	4	1	4	7	4	1	7	1	1		5	5	4	1
7		6	7	4	1	5	7	2	2	5	2	3	1	4	7	2	1		6	7	2	1	6	6	3	1	7	4	2	1	6	6	1	1
8		7	5	4	3	7	7	7	2	7	4	4	2	6	7	4	3
9		7	7	2	1	7	7	2	1	7	2	2	1	6	7	1	1		7	6	1	1	7	7	1	1	7	1	1	1	6	7	3	1
10		7	7	4	1	7	7	5	1	7	7	1	1	4	7	4	1		7	7	6	1	7	7	4	1	7	7	1	1	6	6	1	1
11		6	7	2	1	6	7	3	1	6	6	1	1	6	7	1	1		7	7	3	1	6	7	1	2	6	6	1	1	6	7	1	1
12		7	7	1	1	6	7	1	6	7	1	1	3	5	7	1	1		6	5	2	1	6	6	1	5	6	2	1	1	4	6	1	1
13		6	6	2	1	5	6	1	3	5	5	2	2	3	5	2	2		7	6	2	1	6	7	2	1	6	4	2	1	4	7	2	1
14		7	7	1	1	4	7	1	1	5	4	1	1	5	7	1	1		7	6	2	1	5	7	2	1	6	4	1	1	4	7	2	1
15		7	7	7	1	7	7	1	1	7	1	1	1	6	7	1	1		7	7	1	1	7	7	1	1	7	1	1	1	5	7	1	1
16		6	6	7	6	5	4	5	5	4	3	5	1	5	4				6	7	7	6	6	7	6	5	5	4	4	2	6	5	5	5
17		6	6	4	1	3	7	3	1	5	1	1	1	3	7	5	1		6	6	2	1	4	7	4	1	5	2	1	1	6	7	1	1
18		6	6	2	2	6	6	2	2	5	6	2	2	3	6	2	2		7	7	2	1	6	7	2	1	6	4	2	2	5	7	1	1
19		7	6	5	1	1	7	1	1	6	7	1	1	4	6	1	1		7	7	1	1	6	7	1	1	7	7	1	1	7	7	1	1
A		5	6	5	1	4	6	4	1	5	3	2	1	4	7	2	1		5	5	4	3	4	6	4	1	4	3	2	1	4	6	5	1
B		7	7	1	1	7	7	1	1	7	7	1	1	1	7	1	1		7	7	1	1	7	7	1	1	7	7	1	1	7	7	1	1
C		6	6	4	2	5	7	3	2	4	1	4	2	4	7	4	2		6	7	3	1	2	7	2	2	5	1	2	6	3	6	2	2
D		6	6	6	5		6	6	4	4	3	6	6	4	5	6	4		6	5	6	4	6	6	4	4	5	4	1	6	6	5	2	5
E		7	6	2	2	5	7	2	1	6	4	1	2	5	7	2	1		7	6	1	2	6	7	1	1	7	4	1	1	6	7	1	1
G		7	5	3	1	3	5	3	1	6	4	1	1	3	5	3	1		7	6	3	1	4	6	1	1	4	3	1	1	4	6	2	1
H		6	5	2	1	4	6	1	1	5	7	1	2	4	7	2	2		6	5	2	2	5	7	1	1	5	7	1	2	5	7	2	2
I		5	6	4	3	3	6	5	5	4	2	2	6	3	5	6	4		5	6	4	4	4	5	4	4	4	2	5	4	3	5	5	4
K		6	6	4	3	3	6	3	2	4	1	1	1	4	6	2	1		6	7	2	2	5	7	2	2	5	3	1	1	5	7	5	2
L		7	7	7	1	7	7	7	2	6	6	6	4	6	6	6	3		6	7	7	1	7	7	7	5	6	5	6	1	6	6	6	2
M		6	3	7	2	6	7	2	1	7	7	1	1	5	7	6	1		7	6	6	2	7	7	6	2	7	7	1	1	6	6	1	1
N		7	7	1	1	4	7	6	1	5	7	1	1	5	7	6	1		7	7	4	1	5	7	4	1	6	7	1	1	6	7	6	1
2016-02-02-01		5	6	4	1	5	7	4	1	6	6	1	1	6	6	1	1		6	6	4	1	6	6	1	1	6	6	1	1	6	7	1	1
2016-02-02-02		6	7	2	1	5	7	3	1	4	2	4	1	5	6	3	2		7	6	4	1	4	7	3	1	4	2	4	1	5	7	2	1
2016-02-02-03		7	6	4	5	5	5	4	4	6	7	4	4	6	6	5	4		7	6	4	4	5	7	4	4	7	7	4	4	5	6	4	4
2016-02-02-04		7	7	2	1	7	7	2	1	7	5	2	1	5	7	2	1		7	7	2	1	7	7	2	1	7	6	2	1	5	5	2	1
2016-02-02-05		5	6	7	2	5	6	6	2	3	3	5	2	2	6	6	2		6	6	7	1	5	6	6	1	5	3	5	1	3	5	6	1
2016-02-02-06		7	7	3	4	6	7	4	3	6	3	3	2	4	6	4	3		7	7	4	1	5	7	2	1	5	3	2	2	5	7	2	2
2016-02-02-07		6	5	6	3	6	6	4	1	4	2	2	2	4	6	6	1		6	6	6	2	7	7	5	1	7	5	3	1	4	4	4	1
2016-02-03-08		7	7	3	1	5	7	1	3	6	7	1	5	6	7	1	1		7	7	5	1	7	7	1	1	7	7	1	1	7	7	6	1
2016-02-03-09		5	6	5	4	4	6	4	3	4	3	4	3	4	5	4	4		6	6	3	2	5	6	3	2	5	4	2	2	5	6	3	2
2016-02-03-10		5	5	2	2	2	6	4	2	5	1	2	2	4	5	2	2		5	6	3	2	5	6	2	2	5	2	2	2	5	6	2	2
2016-02-03-11		6	6	5	1	1	5	4	1	1	1	1	1	1	7	2	1		6	6	3	1	1	5	5	1	1	1	1	1	1	6	2	1
2016-02-03-12		6	7		2	5	7	5	4	6	2	1	4	2	7	7	2		6	7	4	1		7	3	1	6	5	3	1	4	7	4	1
2016-02-03-13		4	4	4	4	4	7	4	7	7	4	5	4	5	4	4	4		5	5	7	5	7	7	6	6	6	4	4	5	5	4	5	6
2016-02-03-14		5	5	6	5	6	6	4	5	6	6	4	3	6	6	6	3		7	7	6	2	7	7	6	1	7	3	3	2	7	7	3	2
2016-02-04-15		7	6	2	1	6	7	1	1	6	4	1	1	4	6	1	1		7	7	2	1	7	7	1	1	7	1	1	1	6	7	1	1
2016-02-04-16		5	5	6	2	3	5	6	2	2	2	6	2	4	6	6	2		6	7	4	2	6	6	2	1	2	1	2	1	4	7	2	1
2016-02-04-17		7	7	3	1	5	7	3	1	5	2	3	1	3	7	4	1		7	7	4	1	3	7	3	1	5	5	2	1	2	7	3	1
2016-02-04-18		7	7	2	1	7	7	1	1	7	1	1	1	4	6	1	1		7	7	1	1	7	7	1	1	7	4	1	1	5	7	1	1
2016-02-04-19		6	7	6	3	4	6	5	5	5	4	3	4	5	5	3	5		7	7	7	6	7	7	7	7	7	6	7	7	7	6	7	7
2016-02-04-20		5	6	3	2	4	5	4	3	4	2	5	3	3	4	4	4		5	5	3	2	4	5	2	2	5	2	2	2	4	5	2	1
2016-02-04-21		7	5	2	1	4	6	1	1	5	1	1	1	2	7	1	1		7	7	1	1	5	7	1	1	5	1	1	1	5	7	4	1
161115-A		7	5	5	5	6	6	6	4	7	6	4	4	4	5	5	3		7	6	5	3	7	6	5	3	7	5	4	3	6	6	6	3
161115-B		6	7	6	6	4	4	7	2	6	1	7	1	6	6	6	3		7	7	6	1	6	7	2	1	6	1	1	1	5	5	5	1
161115-C		7	7	6	1	7	7	1	1	7	7	1	1	5	7	1	1		7	7	2	1	7	7	1	1	7	7	1	1	6	7	1	1
161115-D		7	7	1	1	7	7	2	1	7	6	1	1	4	7	1	1		7	7	4	1	7	7	6	1	7	6	2	1	6	7	7	1
161115-E		5	7	7	6	6	6	7		7				7	7	6			5	5	5	5	6	6	6		6	6	5	5	5	5	5	5
161115-F		7	7	5	1	6	7	3	1	5	1	1	1	5	7	2	1		7	7	6	1	6	7	6	1	6	1	1	1	6	7	6	1
161115-G		7	7	3	1	5	6	5	2	6	2	5	2	4	6	4	1		7	7	5	1	6	6	5	2	6	2	5	1	4	6	4	2
161116-B		7	7	1	1	7	7	1	1	7	1	1	1	1	7	1	1		7	7	1	1	7	7	1	1	7	1	1	1	5	7	1	1
161116-C		7	7	7	3	4	7	3	3	7	2	2	2	2	7	2	2		7	4	4	2	7	7	4	3	7	7	4	1	4	7	4	1
161116-D		6	5	2	1	4	6	2	2	4	4	1	1	2	7	5	1		6	6	3	1	5	6	1	1	5	4	1	1	4	6	4	1
161116-E		5	6	4	1	5	6	2	1	5	3	2	1	5	7	3	1		7	7	3	1	6	7	1	1	6	4	1	1	5	7	2	1
161116-F		7	7	7	2	6	7	1	1	6	4	2	2	6	7	1	1		7	7	4	2	7	7	1	1	7	4	1	2	7	7	2	1
161117-A		7	7	7	2	5	6	5	2	5	2	4	1	2	6	4	3		7	7	6	1	6	7	6	1	7	3	4	1	4	7	4	1
161117-B		5	5	4	1	3	6	4	1	5	1	1	2	3	5	2	1		5	5	3	1	6	6	1	1	6	1	1	1	4	6	4	1
161117-C		6	6	3	1	5	6	5	1	7	5	1	1	7	7	5	1		7	7	1	1	6	7	1	1	7	6	2	1	6	7	1	1
161117-D		7	7	7	1	7	7	7	1	7	7	7	1	7	7	7	1		7	7	7	1	7	7	7	1	7	7	7	1	7	7	7	1
161117-E		6	6	5	1	4	6	3	1	6	4	1	1	4	7	7	1		5	5	5	1	5	5	5	1	5	5	3	1	4	5	4	1
161117-F		5	6	3	1	5	6	1	1	5	1	1	1	5	7	1	1		6	5	1	1	5	7	1	1	5	1	1	1	5	7	1	1
161117-G		7	7	1	7	7	7	7	1	7	7	1	1	7	7	2	1		7	7	4	7	7	7	7	1	7	7	1	1	7	7	4	1

## Sheet: Background
code	spec.	ane-surg.team	hospital	Profession	on the job experience ( years)	Year of birth	sex K=woman M= man
1	3	2	2	3	20	1963	K	Speciality 1= kirurgi	Surgery
2	1	2	2	1	4.5	1974	M	2=anesthesia
3	3	2	2	2	17	1973	K	3=operation
4	3	2	2	2	14	1975	K
5	2	1	2	1	1.75	1981	M	1 = anesthesia team
6	2	1	2	2	4	1980	M	2= surgical team
7	2	1	2	2	3.5	1979	K
8	3	2	2	2	4	1972	K	Profession
9	2	1	2	2	8	1978	K	1=physician
10	2	1	2	2	15	1964	K	2=nurse
11	3	2	2	2	1	1978	K	3=associate nurse
12	3	2	2	3	7	1974	K
13	1	2	2	1	1.5	1983	M	1=Hospital 1
14	2	1	2	1	0.42	1972	M	2=Hospital 2
15	2	1	2	2	7	1972	K
16	3	2	2	2	24	1969	K
17	1	2	2	1	1.5	1978	M
18	2	1	2	2	4	1969	K
19	2	1	2	1	3	1968	M
A	2	1	2	2	2	1984	K
B	3	2	2	2	29	1961	K
C	2	1	2	2	2.5	1967	M
D	3	2	2	3	25	1961	K
F	2	1	2	1	2.0	1972	M
E	1	2	2	1	2.5	1979	K
G	2	1	2	1	2	1984	M
H	3	2	2	2	13	1977	K
I	1	2	2	1	3	1979	K
K	2	1	2	2	7	1968	M
L	2	1	2	2	16	1961	K
M	3	2	2	3	25	1963	K
N	3	2	2	2	10	1980	K
2016-02-02-01	3	2	1	3		1967	K
2016-02-02-02	3	2	1	2	0.83	1972	K
2016-02-02-03	1	2	1	1	2.5	1983	K
2016-02-02-04	2	1	1	1	2.5	1984	K
2016-02-02-05	2	1	1	2	3.5	1987	K
2016-02-02-06	2	1	1	2	0.58	1982	M
2016-02-02-07	3	2	1	2	2	1985	K
2016-02-03-08	3	2	1	2	3.5	1964	K
2016-02-03-09	2	1	1	1	4	1984	K
2016-02-03-10	2	1	1	1	5	1976	M
2016-02-03-11	2	1	1	2	12	1961	M
2016-02-03-12	2	1	1	2	5	1966	K
2016-02-03-13	3	2	1	3	5	1991	K
2016-02-03-14	3	2	1	2	4	1972	K
2016-02-04-15	2	1	1	2	9	1971	K
2016-02-04-16	3	2	1	3	0.67	1975	K
2016-02-04-17	2	1	1	1	0.5	1988	K
2016-02-04-18	1	2	1	1	1.5	1982	K
2016-02-04-19	3	2	1	3	0.75	1993	K
2016-02-04-20	3	2	1	2	4	1977	K
2016-02-04-21	3	2	1	2	1	1975	K
161115-A	1	2	1	1	2	1985	K
161115-B	2	1	1	2	8	1977	K
161115-C	3	2	1	3	6	1984	K
161115-D	3	2	1	2	0.42	1989	K
161115-E	2	1	1	3		1960	K
161115-F	2	1	1	2	5	1969	K
161115-G	2	1	1	1	5	1970	M
161116-B	2	1	1	2	1	1987	K
161116-C	3	2	1	2	12	1981	K
161116-D	2	1	1	1	6	1976	M
161116-E	1	2	1	1	4	1987	K
161116-F	2	1	1	3	25	1971	K
161117-A	1	2	1	1	3	1985	K
161117-B	2	1	1	1	2	1983	M
161117-C	2	1	1	3	2	1971	K
161117-D	2	1	1	2	4	1969	K
161117-E	3	2	1	2	1	1989	K
161117-F	2	1	1	2	0.83	1984	K
161117-G	3	2	1	3	2	1980	K
